# Supplementary material for: Achieving High-Performance Polypropylene-Based Synthetic Paper with High-Modulus Organic Oligomer and Biaxial Stretching Force Field
Source: Polymers (Basel). 2025 Nov 5;17(21):2951. doi: 10.3390/polym17212951 (PMC12608191; doi:10.3390/polym17212951)
Supplement: Supplementary file 1 [file polymers-17-02951-s001.zip]

Archive with 1 entries (1 files):
- polymers-3928386-supplementary.pdf
